# Supplementary material for: Effectiveness of Robot-Assisted Gait Training in Stroke Rehabilitation: A Systematic Review and Meta-Analysis
Source: J Clin Med. 2025 Jul 7;14(13):4809. doi: 10.3390/jcm14134809 (PMC12250684; doi:10.3390/jcm14134809)
Supplement: Supplementary file 1 [file jcm-14-04809-s001.zip]

Archive with 1 entries (1 files):
- jcm-3685521-supplementary.pdf
